# Supplementary material for: A Modified Embedded-Atom Method Potential for a Quaternary Fe-Cr-Si-Mo Solid Solution Alloy
Source: Materials (Basel). 2023 Apr 1;16(7):2825. doi: 10.3390/ma16072825 (PMC10096159; doi:10.3390/ma16072825)
Supplement: Supplementary file 1 [file materials-16-02825-s001.zip]

Archive with 1 entries (1 files):
- materials-2293074-supplementary.pdf
